# Supplementary material for: Intranasal Administration of GRP78 Protein (HSPA5) Confers Neuroprotection in a Lactacystin-Induced Rat Model of Parkinson’s Disease
Source: Int J Mol Sci. 2024 Apr 2;25(7):3951. doi: 10.3390/ijms25073951 (PMC11011682; doi:10.3390/ijms25073951)
Supplement: Supplementary file 1 [file ijms-25-03951-s001.zip]

Archive with 2 entries (2 files):
- Original blots.pdf
- Supplement.pdf
